# Supplementary material for: Disentangling Trypanosoma cruzi transmission cycle dynamics through the identification of blood meal sources of natural populations of Triatoma dimidiata in Yucatán, Mexico
Source: Parasit Vectors. 2019 Nov 29;12:572. doi: 10.1186/s13071-019-3819-7 (PMC6884771; doi:10.1186/s13071-019-3819-7)
Supplement: Supplementary file 1 — Additional file 1: Table S1. Detailed information of Triatoma dimidiata specimens included in this study. [file 13071_2019_3819_MOESM1_ESM.xlsx]

## Sheet: Table S1
Additional file 1: Table S1. Detailed information of Triatoma dimidiata specimens included in this study
Code	Locality	Ecotope	Sex	Infection	Feeding status	Human	Dog	Cat	Pig	Chicken	Turkey	Mouse	Cow	Dove*	Bat	Peccary	Greater Grison	Porcupine	Deer	Frog	Squirrel	Number of clones successfully sequenced	Number of identified species
BOK001	Bokobá	Village	Female	neg	neg
BOK002	Bokobá	Village	Female	pos	++									X			X					4	2
BOK003	Bokobá	Village	Male	neg	++																	0	-
BOK004	Bokobá	Village	Male	pos	neg
BOK005	Bokobá	Sylvatic	Female	neg	neg
BOK007	Bokobá	Village	Female	neg	neg
BOK009	Bokobá	Village	Male	neg	+																	0	-
BOK011	Bokobá	Village	Female	neg	+++	X																8	1
BOK012	Bokobá	Village	Female	pos	+++		X															6	1
BOK013	Bokobá	Village	Female	neg	++	X							X									8	2
BOK014	Bokobá	Village	Male	pos	++	X	X						X									5	3
BOK015	Bokobá	Village	Male	neg	++									X								1	1
BOK028	Bokobá	Village	Male	inhibited	inhibited
BOK030	Bokobá	Village	Female	inhibited	inhibited
BOK031	Bokobá	Village	Male	neg	++																	0	-
BOK032	Bokobá	Village	N5	neg	neg
BOK052	Bokobá	Village	Male	neg	neg
BOK054	Bokobá	Village	Female	pos	++		X															5	1
BOK055	Bokobá	Village	Male	neg	neg
BOK056	Bokobá	Village	Male	neg	++		X															2	1
BOK057	Bokobá	Village	Male	neg	neg
BOK058	Bokobá	Village	Male	pos	neg
BOK059	Bokobá	Village	Female	neg	neg
BOK060	Bokobá	Village	Female	pos	neg
BOK061	Bokobá	Village	Male	inhibited	inhibited
BOK062	Bokobá	Village	Female	neg	+++	X																8	1
BOK063	Bokobá	Village	Female	neg	neg
BOK064	Bokobá	Village	Female	inhibited	inhibited
BOK065	Bokobá	Village	Female	neg	+	X																7	1
BOK067	Bokobá	Village	Female	neg	neg
BOK068	Bokobá	Village	Female	neg	neg
BOK069	Bokobá	Village	Female	pos	++		X															3	1
BOK070	Bokobá	Village	Male	neg	neg
BOK071	Bokobá	Village	Female	neg	neg
BOK072	Bokobá	Village	Female	neg	+								X									1	1
BOK073	Bokobá	Village	Male	neg	++																	0	-
BOK075	Bokobá	Village	Male	neg	neg
BOK076	Bokobá	Village	Female	pos	neg
BOK077	Bokobá	Village	N5	neg	+++								X									1	1
BOK078	Bokobá	Village	Male	neg	neg
BOK079	Bokobá	Village	Male	neg	neg
BOK080	Bokobá	Village	Female	neg	neg
BOK081	Bokobá	Village	Female	inhibited	inhibited
BOK082	Bokobá	Village	Male	neg	neg
BOK083	Bokobá	Village	Male	neg	++							X										5	1
BOK084	Bokobá	Village	Female	neg	++								X									1	1
BOK085	Bokobá	Village	Female	neg	neg
BOK086	Bokobá	Village	Female	inhibited	inhibited
BOK087	Bokobá	Village	Female	neg	neg
BOK088	Bokobá	Village	Male	neg	+																	0	-
BOK089	Bokobá	Village	Male	neg	neg
BOK090	Bokobá	Sylvatic	Female	neg	neg
BOK091	Bokobá	Sylvatic	Female	neg	neg
BOK092	Bokobá	Sylvatic	Female	inhibited	inhibited
BOK093	Bokobá	Sylvatic	Female	neg	++																	0	-
BOK094	Bokobá	Sylvatic	Female	neg	neg
BOK095	Bokobá	Sylvatic	Male	neg	neg
BOK096	Bokobá	Sylvatic	Male	neg	neg
BOK097	Bokobá	Sylvatic	Male	inhibited	inhibited
BOK098	Bokobá	Sylvatic	Male	pos	neg
BOK100	Bokobá	Sylvatic	Male	neg	neg
BOK101	Bokobá	Sylvatic	Male	inhibited	inhibited
BOK102	Bokobá	Sylvatic	Male	neg	neg
BOK103	Bokobá	Sylvatic	Male	neg	+++	X																6	1
BOK104	Bokobá	Village	N5	neg	neg
BOK105	Bokobá	Village	N5	inhibited	inhibited
SUD005	Sudzal	Village	Male	neg	neg
SUD006	Sudzal	Village	Male	neg	++				X													7	1
SUD007	Sudzal	Village	Male	neg	++	X																3	1
SUD008	Sudzal	Village	Female	pos	neg
SUD009	Sudzal	Village	Female	neg	neg
SUD010	Sudzal	Village	Female	neg	++		X					X										2	2
SUD011	Sudzal	Village	Female	pos	+											X						1	1
SUD012	Sudzal	Village	Female	neg	neg
SUD013	Sudzal	Village	Female	neg	+				X													6	1
SUD014	Sudzal	Village	Male	neg	neg
SUD015	Sudzal	Village	Female	pos	+++	X																2	1
SUD016	Sudzal	Village	Female	inhibited	inhibited
SUD017	Sudzal	Village	Female	neg	+	X			X													7	2
SUD019	Sudzal	Village	Male	neg	neg
SUD020	Sudzal	Village	Female	neg	+		X															5	1
SUD022	Sudzal	Village	Female	inhibited	inhibited
SUD023	Sudzal	Village	Male	neg	++	X						X										3	2
SUD024	Sudzal	Village	Female	inhibited	inhibited
SUD025	Sudzal	Village	Female	pos	++							X										2	1
SUD026	Sudzal	Village	Female	neg	+++									X								4	1
SUD027	Sudzal	Village	Male	neg	neg
SUD028	Sudzal	Village	Male	neg	neg
SUD031	Sudzal	Village	Male	neg	neg
SUD032	Sudzal	Village	Female	neg	++	X																1	1
SUD033	Sudzal	Village	Female	neg	+++	X																6	1
SUD035	Sudzal	Village	Female	inhibited	inhibited
SUD036	Sudzal	Village	Male	pos	+++										X							1	1
SUD037	Sudzal	Village	Female	neg	neg
SUD038	Sudzal	Village	Male	pos	neg
SUD039	Sudzal	Village	Female	neg	neg
SUD042	Sudzal	Village	Male	pos	++	X																4	1
SUD043	Sudzal	Village	Female	pos	+++	X	X															6	2
SUD045	Sudzal	Village	N5	pos	+++		X															1	1
SUD046	Sudzal	Village	Female	neg	neg
SUD047	Sudzal	Village	Female	pos	+++			X														8	1
SUD050	Sudzal	Sylvatic	Female	inhibited	inhibited
SUD051	Sudzal	Sylvatic	Female	pos	neg
SUD052	Sudzal	Sylvatic	Female	inhibited	inhibited
SUD053	Sudzal	Sylvatic	Female	pos	neg
SUD055	Sudzal	Sylvatic	Female	pos	neg
SUD056	Sudzal	Sylvatic	Female	pos	neg
SUD057	Sudzal	Sylvatic	Female	neg	neg
SUD058	Sudzal	Sylvatic	Male	pos	++	X																2	1
SUD060	Sudzal	Sylvatic	Male	neg	neg
SUD062	Sudzal	Sylvatic	Female	pos	neg
SUD063	Sudzal	Sylvatic	Male	neg	neg
SUD064	Sudzal	Sylvatic	Male	neg	neg
SUD070	Sudzal	Village	N5	pos	neg
SUD073	Sudzal	Village	Male	neg	++	X																6	1
SUD074	Sudzal	Village	Male	pos	++																	0	-
SUD078	Sudzal	Village	Male	neg	neg
SUD079	Sudzal	Village	Female	neg	++	X																1	1
SUD080	Sudzal	Village	Female	neg	++	X																7	1
SUD082	Sudzal	Village	Male	neg	++	X																5	1
SUD085	Sudzal	Village	Female	pos	+	X																1	1
SUD086	Sudzal	Village	Male	neg	++			X														1	1
SUD087	Sudzal	Village	Male	pos	+	X																2	1
SUD088	Sudzal	Sylvatic	Female	pos	neg
SUD089	Sudzal	Sylvatic	Male	neg	neg
SUD090	Sudzal	Sylvatic	Male	neg	neg
SUD091	Sudzal	Sylvatic	Female	neg	+	X														X		4	2
SUD092	Sudzal	Sylvatic	Male	pos	neg
SUD093	Sudzal	Sylvatic	Female	neg	neg
SUD094	Sudzal	Sylvatic	Male	pos	+++													X				1	1
SUD095	Sudzal	Sylvatic	Female	neg	+++	X																1	1
SUD096	Sudzal	Village	Female	neg	neg
SUD098	Sudzal	Sylvatic	Male	neg	neg
SUD099	Sudzal	Sylvatic	Male	neg	+++																X	3	1
SUD100	Sudzal	Sylvatic	Male	neg	neg
SUD101	Sudzal	Village	Female	pos	neg
SUD102	Sudzal	Village	Female	inhibited	inhibited
SUD103	Sudzal	Village	Male	neg	++	X		X														3	2
SUD104	Sudzal	Village	Male	pos	neg
SUD105	Sudzal	Village	Male	inhibited	inhibited
SUD106	Sudzal	Village	Female	neg	+		X															3	1
SUD107	Sudzal	Village	Male	neg	neg
SUD108	Sudzal	Village	Male	neg	neg
SUD109	Sudzal	Village	N5	neg	+++						X											4	1
SUD110	Sudzal	Village	Male	neg	+	X					X											2	2
SUD111	Sudzal	Village	Male	inhibited	inhibited
SUD112	Sudzal	Village	Male	neg	+++					X												3	1
SUD113	Sudzal	Village	Female	neg	neg
SUD116	Sudzal	Sylvatic	Male	pos	neg
SUD117	Sudzal	Sylvatic	Male	pos	neg
SUD118	Sudzal	Sylvatic	Male	pos	neg
SUD119	Sudzal	Sylvatic	Female	pos	neg
SUD120	Sudzal	Sylvatic	Male	pos	neg
SUD122	Sudzal	Sylvatic	Male	pos	+														X			5	1
SUD123	Sudzal	Sylvatic	Male	pos	neg
SUD124	Sudzal	Sylvatic	Male	neg	+		X							X								4	2
SUD125	Sudzal	Sylvatic	Female	neg	neg
SUD128	Sudzal	Village	Male	neg	neg
SUD129	Sudzal	Village	Female	neg	neg
SUD130	Sudzal	Village	Female	neg	neg
SUD131	Sudzal	Village	Female	neg	neg
SUD154	Sudzal	Village	Female	neg	neg
TEY013	Teya	Village	Male	pos	neg
TEY014	Teya	Village	Female	neg	neg
TEY015	Teya	Village	Female	pos	++																	0	-
TEY016	Teya	Village	N5	pos	++		X															3	1
TEY017	Teya	Village	Female	neg	neg
TEY018	Teya	Village	N5	neg	neg
TEY019	Teya	Village	Female	neg	neg
TEY020	Teya	Village	Male	neg	neg
TEY021	Teya	Village	Female	pos	neg
TEY023	Teya	Village	Female	pos	neg
TEY024	Teya	Village	Female	pos	neg
TEY025	Teya	Village	Female	pos	neg
TEY026	Teya	Village	Female	neg	neg
TEY027	Teya	Village	Female	inhibited	inhibited
TEY028	Teya	Village	Female	pos	neg
TEY029	Teya	Village	N5	pos	+++		X															8	1
TEY030	Teya	Village	Female	neg	neg
TEY031	Teya	Village	Female	pos	neg
TEY032	Teya	Village	Male	neg	neg
TEY033	Teya	Village	N5	neg	+	X			X													2	2
TEY035	Teya	Sylvatic	Female	neg	neg
TEY036	Teya	Sylvatic	Male	pos	+	X	X															5	2
TEY037	Teya	Sylvatic	Male	neg	neg
TEY038	Teya	Sylvatic	Male	neg	neg
TEY039	Teya	Sylvatic	Male	pos	neg
TEY040	Teya	Sylvatic	Male	pos	neg
TEY041	Teya	Sylvatic	Male	neg	neg
TEY042	Teya	Sylvatic	Male	neg	neg
TEY043	Teya	Sylvatic	Male	neg	+									X								1	1
TEY044	Teya	Village	Male	neg	neg
TEY045	Teya	Village	Female	neg	neg
TEY048	Teya	Village	Female	pos	neg
TEY049	Teya	Village	Female	neg	+	X	X															3	2
TEY050	Teya	Village	Female	pos	neg
TEY051	Teya	Village	Male	pos	neg
TEY052	Teya	Village	Female	pos	neg
TEY054	Teya	Sylvatic	Female	neg	neg
TEY055	Teya	Sylvatic	Female	neg	neg
TEY056	Teya	Sylvatic	Female	neg	neg
TEY057	Teya	Sylvatic	Female	neg	neg
TEY058	Teya	Sylvatic	Female	neg	neg
TEY059	Teya	Sylvatic	Female	neg	neg
TEY060	Teya	Sylvatic	Female	neg	++								X									1	1
TEY061	Teya	Sylvatic	Male	neg	neg
TEY062	Teya	Sylvatic	Male	neg	+																	0	-
TEY063	Teya	Sylvatic	Male	neg	neg
TEY064	Teya	Sylvatic	Male	inhibited	inhibited
TEY065	Teya	Sylvatic	Male	neg	neg
TEY066	Teya	Sylvatic	Male	neg	++								X									2	1
TEY067	Teya	Sylvatic	Male	inhibited	inhibited
TEY068	Teya	Sylvatic	Male	neg	neg
TEY069	Teya	Sylvatic	Male	neg	++																	0	-
TEY070	Teya	Sylvatic	Male	neg	neg
TEY071	Teya	Sylvatic	Male	neg	+++								X									6	1
TEY072	Teya	Village	Female	neg	neg
TEY073	Teya	Village	Male	neg	+++	X																3	1
TEY074	Teya	Village	Male	neg	++	X							X									2	2
TEY075	Teya	Village	Male	neg	+++	X																4	1
TEY076	Teya	Village	Male	pos	neg
TEY077	Teya	Village	Female	neg	+++	X																1	1
TEY078	Teya	Village	Female	neg	neg
TEY079	Teya	Village	Female	neg	neg
TEY080	Teya	Village	Female	neg	neg
TEY081	Teya	Village	Female	neg	neg
TEY082	Teya	Village	Female	neg	neg
TEY083	Teya	Village	Female	neg	neg
TEY084	Teya	Village	Female	neg	+																	0	-
TEY085	Teya	Village	Female	neg	++																	0	-
TEY087	Teya	Village	Male	pos	neg
TEY089	Teya	Sylvatic	Female	pos	neg
TEY093	Teya	Sylvatic	Male	neg	neg
TEY097	Teya	Village	Male	neg	++																	0	-
TEY123	Teya	Village	Male	pos	++																	0	-
TEY124	Teya	Village	Male	inhibited	inhibited
TEY126	Teya	Village	Female	inhibited	inhibited
TEY127	Teya	Village	Male	inhibited	inhibited
TEY129	Teya	Village	Male	neg	+																	0	-
TEY133	Teya	Village	Male	neg	neg
TEY134	Teya	Village	Female	neg	neg
TEY135	Teya	Village	Female	neg	+																	0	-
TEY136	Teya	Village	Female	neg	++																	0	-
TEY138	Teya	Village	Male	neg	++																	0	-
TEY139	Teya	Village	Male	pos	+++	X																5	1
TEY140	Teya	Village	Female	neg	neg
TEY141	Teya	Village	Female	neg	neg
TEY149	Teya	Village	Male	neg	neg
Control 1	Laboratory		Male	neg	++									X								2	1
Control 2	Laboratory		N5	neg	+++	X**								X								8	2
Control 3	Laboratory		N5	neg	++									X								6	1

## Sheet: Hoja2
Insecto	Nomenclatura	L	H	Tamaño de secuencia	% de identidad	Query Cover	E value	Número de acceso	Especie	Posible especie encontrada en Yucatán	1	2	3	4	primera recuperada	segunda recyperada
Bok002	>12A_089_21_L1085	si	si	112	0.99			KX902235.1	Zenaida macroura	Zenaida asiatica	8
	>12A_044_22_H1259	si	si	148	0.97			KX902235.1	Zenaida macroura	Zenaida asiatica
	>12A_044_22_H1259	si	si	139	0.97			KX902235.2	Zenaida macroura	Zenaida asiatica
	>12A_046_24_H1259	si	si	147	1			KX381552.1	Galictis vittata	Galictis vittata
bok010	>13B_179_Bok10-1_H1259	si	si	125	1			MG250567.1	Sus scrofa		8	8
	>13B_180_Bok10-2_H1259	si	si	124	1			MG250567.2	Sus scrofa
	>13B_180_Bok10-3_H1260	si	si	126	0.99			MG250567.3	Sus scrofa
	>13B_182_Bok10-4_H1259	si	si	107	1			MG250567.4	Sus scrofa
Bok012	>canislupus11A_038_BOK012-1_H1259	si	si	103	1			KX779930.1	Canis lupus
	>canislupus11A_039_BOK012-2_H1259	si	si	114	1			KU696393.2	Canis lupus
	>canislupus11A_043_BOK012-6_H1259	si	si	105	1			KX779930.1	canis lupus
Bok013	>16A_123_Bok13-1_L1085-and-H1259	si	si	125	1			MG250567.1	Sus scrofa		8	8
	>16A_124_Bok13-2_L1085-and-H1259	si	si	125	1			MG250567.1	Sus scrofa
	>16A_125_Bok13-3_L1085-and-H1259	si	si	186	1			MG250567.1	Sus scrofa
	>16A_126_Bok13-4_L1085-and-H1259	si	si	187	1			MG250567.1	Sus scrofa
	>18A_127_Bok13-5_L1085-and-H1259	si	si	126	1			MG250567.1	Sus scrofa
	>16A_128_Bok13-6_L1085-and-H1259	si	si	130	1			MG250567.1	Sus scrofa
Bok014	>HUMANO16A_160_Bok14-1_L1085-and-H1259	si	si	96	0.99			KY797240.1	Homo sapiens		8	8
	>HUMANO16A_162_Bok14-3_L1085-and-H1259	si	si	121	1			KY797264.2	Homo sapiens
	>HUMANO16A_164_Bok14-5_L1085-and-H1259	si	si	123	1			KY797264.2	Homo sapiens
	>CANISLUPUS16A_165_Bok14-6_L1085-and-H1259	si	si	130	1			KU696393.2	Canis lupus
	>BOSTAURUS16A_166_Bok14-7_L1085-and-H1259	si	si	135	1			KX759625.1	Bos indicus	Ganado cebuino
Bok015	>16A_009_Bok152_L1085	si	si	139	0.96			KX902235.1	Zenaida macroura	Zenaida asiatica zac pak'al	8
Bok054	>CANISLUPUSUNSOLOSENTIDO15A_094_bok54-1_H1259	si	si	158	1			KU696393.2	Canis lupus
	>15A_096_bok54-3_H1259	si	si	103	1			KX779930.1	canis lupus
	>16A_097_bok54-4_H1259	si	si	96	1			KX779930.1	canis lupus
	>CANISLUPUS16A_098_bok54-5_H1259	si	si	150	0.98			KU696393.2	canis lupus
	>CANISLUPUS16A_099_bok54-6_H1259	si	si	111	1			KX779930.1	canis lupus
Bok056	>CANISLUPUS16A_100_bok56-1_H1259	si	si	164	1			KU696393.2	canis lupus
	CANISLUPUS16A_102_bok56-3_H1259	si	si	127	1			KU696393.2	canis lupus
Bok062	>HUMANO16A_103_bok62-1_H1259	si	si	107	1			KY797264.2	Homo sapiens
	>HUMANO16A_103_bok62-2_H1260	si	si	120	1			KY797264.2	Homo sapiens
	>HUMANO16A_103_bok62-3_H1262	si	si	125	1			KY797264.2	Homo sapiens
	>HUMANO16A_103_bok62-4_H1263	si	si	112	1			KY797264.2	Homo sapiens
	>HUMANO16A_103_bok62-5_H1264	si	si	131	1			KY797264.2	Homo sapiens
	>HUMANO16A_103_bok62-6_H1265	si	si	116	1			KY797264.2	Homo sapiens
	>HUMANO16A_103_bok62-7_H1266	si	si	119	1			KY797264.2	Homo sapiens
	>HUMANO16A_103_bok62-8_H1266	si	si	115	1			KY797264.2	Homo sapiens
Bok065	>humano16A_111_bok65-1_H1259	si	si	118	1			KY797264.2	Homo sapiens
	>humano16A_111_bok65-2_H1260	si	si	124	1			KY797264.2	Homo sapiens
	>humano16A_111_bok65-3_H1260	si	si	135	1			KY797264.2	Homo sapiens
	>humano16A_111_bok65-4_H1260	si	si	110	1			KY797264.2	Homo sapiens
	>humano16A_111_bok65-5_H1260	si	si	118	1			KY797264.2	Homo sapiens
	>humano16A_111_bok65-6_H1260	si	si	118	1			KY797264.2	Homo sapiens
	>humano16A_111_bok65-7_H1260	si	si	100	1			KY797264.2	Homo sapiens
Bok069	>canislupus18A_118_bok69-1_L1085	si	no	107	1			KX779930.1	Canis lupus
	>canislupus16A_119_bok69-2_H1259	si	si	105	1			KX779930.1	Canis lupus
	>canislupus16A_120_bok69-3_H1259	si	si	107	1			KX779930.1	Canis lupus
	>canislupus16A_121_bok69-4_H1259	si	si	110	1			KX779930.1	Canis lupus
Bok072	>bostaurus18A_127_bok72-1_L1085	si	no	171	0.99			KX759625.1	Bos indicus	Ganado cebuino
	>bostaurus16A_128_bok72-2_H1259	si	si	134	1			KX759625.1	Bos indicus	Ganado cebuino
Bok077	>bostaurus16A_132_bok77-4_H1259	si	si	134	1			KX759625.1	Bos indicus	Ganado cebuino
Bok083	>musmusculus18A_136_bok83-3_L1085	si	no	169	0.99			KY018919.1	Mus musculus	ratón "pucki chó"
	>musmusculus18A_137_bok83-4_L1085	si	no	169	0.99			KY018919.1	Mus musculus	ratón "pucki chó"
Bok103	>humano16A_151_bok104-1_H1259	si	si	113	1			MG812519.1	Homo sapiens
	>humano16A_152_bok104-2_H1259	si	si	118	1			MG812519.1	Homo sapiens
	>humano16A_153_bok104-3_H1259	si	si	110	1			MG812519.1	Homo sapiens
	>humano16A_154_bok104-4_H1259	si	si	122	1			MG812519.1	Homo sapiens
	>humano18A_155_bok104-5_L1085	si	no	174	1			MG812519.1	Homo sapiens
	>16A_156_bok104-6_H1259	si	si	100	1			MG812519.1	Homo sapiens
	>humano16A_157_bok104-7_H1259	si	si	106	1			MG812519.1	Homo sapiens
Sud006	>cerdo15B_052_Sud006-1_L1085-and-H1259	si	si	131	1			MG250567.1	Sus scrofa		8
	>cerdo15B_053_Sud006-2_L1085-and-H1259	si	si	126	1			MG250567.1	Sus scrofa
	>cerdo15B_054_Sud006-3_L1085-and-H1259	si	si	126	1			MG250567.1	Sus scrofa
	>cerdo15B_055_Sud006-4_L1085-and-H1259	si	si	126	1			MG250567.1	Sus scrofa
	>cerdo15B_056_Sud006-5_L1085-and-H1259	si	si	126	1			MG250567.1	Sus scrofa
	>cerdo15B_057_Sud006-6_L1085-and-H1259	si	si	126	1			MG250567.1	Sus scrofa
	>cerdo15B_058_Sud006-7_L1085-and-H1259	si	si	126	1			MG250567.1	Sus scrofa
Sud007	>16A_117_Sud007-1_L1085-and-H1259	si	si	114	0.99			MG812519.1	Homo sapiens		8
	>16A_117_Sud007-2_L1085-and-H1260	si	si	111	0.99			MG812519.1	Homo sapiens
	>16A_117_Sud007-3_L1085-and-H1261	si	si	112	0.99			MG812519.1	Homo sapiens
sud011	>pecarÌi15A_054_sud11-2_H1259	si	si	134	1			KY987555.1	Pecari tajacu	Jabalí, kitam, cochino de monde
sud017	>cerdo5A_001_sud17-1_H1259	si	si	133	1			MG250567.1	Sus scrofa
	>cerdo15A_004_sud17-4_H1259	si	si	125	1			MG250567.1	Sus scrofa
	>cerdo15A_006_sud17-6_H1259	si	si	125	1			MG250567.1	Sus scrofa
	>cerdo15A_007_sud17-7_H1259	si	si	125	1			MG250567.1	Sus scrofa
	>humano15A_008_sud17-8_H1259	si	si	139	1			BX572084.5	Homo sapiens
sud018	>cerdo16A_159_sud18-1_H1259	si	si	125	1			MG250567.1	sus scrofa
sud020	>canislupus15A_009_sud20-1_H1259	si	si	128	1			KU696393.2	Canis lupus
	>canislupus15A_010_sud20-2_H1259	si	si	130	0.99			KU696393.2	Canis lupus
	>canislupus15A_011_sud20-3_H1259	si	si	120	0.97			KX779930.1	Canis lupus
	>canislupus15A_012_sud20-4_H1259	si	si	122	0.98			KX779930.1	Canis lupus
	>canislupus15A_013_sud20-5_H1259	si	si	129	0.98			KU696393.2	Canis lupus
Sud023	>16A_001_Sud231_L1085	si	si	137	1			AL355887.4	Homo sapiens		8	8
	>16A_002_Sud232_L1085	si	si	120	1			KY018919.1	Mus musculus
	>16A_003_Sud233_L1085	si	si	138	0.99			KY018919.1	Mus musculus
Sud025	>15A_017_sud25-4_H1259	si	si	129	1			KY018919.1	Mus musculus
sud026	>zenaida11A_024_SUD026-1_H1259	si	si	125	0.98			KX902235.1	Zenaida macroura
	>zenaida11A_026_SUD026-3_H1259	si	si	112	0.97			KX902235.1	Zenaida macroura
	>zenaida11A_030_SUD026-7_H1259	si	si	119	0.97			KX902235.1	Zenaida macroura
Sud032	>humano15A_062_sud32-1_H1259	si	si	113	1			MG812519.1	Homo sapiens
	>humano11A_002_Sud033-2_H1259	si	si	84	1			MG812519.1	Homo sapiens
Sud033	>humano11A_002_Sud033-2_H1259	si	si	84	1			MG812519.1	Homo sapiens
Sud036	>16A_116_Sud36-6_L1085-and-H1259	si	si	134	1			KX381234.1	Artibeus lituratus		8	8
Sud042	>humano15A_023_sud42-3_H1259	si	si	112	0.99			MG812519.	Homo sapiens
	>humano15A_024_sud42-4_H1259	si	si	119	0.99			AC138772.4	Homo sapiens
	>humano15A_025_sud42-5_H1259	si	si	121	0.99			MG812519.1	Homo sapiens
	>humano15A_026_sud42-6_H1259	si	si	121	1			MF177164.1	Homo sapiens
Sud043	>15A_067_sud43-2_H1259	si	si	137	0.99			NG_011805.1	Homo sapiens
	>humano15A_068_sud43-3_H1259	si	si	115	100			MG812519.1	Homo sapiens
	>humano15A_070_sud43-5_H1259	si	si	120	1			BX572084.5	Homo sapiens
	>canislupus15A_072_sud43-7_H1259	si	si	128	1			KX379529.1	Canis lupus
	>humano15A_073_sud43-8_H1259	si	si	129	1			MG812519.1	Homo sapiens
Sud045	>canislupus11A_020_SUD045-5_H1259	si	si	98	1			KX779930.1	Canis lupus
Sud047	>gatosud04712A_025_471_H1259	si	si	127	1			KX786344.1	Felis catus		16
	>gatosud04712A_027_473_H1259	si	si	124	1			KX786344.1	Felis catus
Sud058	>humano16A_170_Sud058-4_L1085-and-H1259	si	si	123	0.98			JQ044952.1	Homo sapiens		7
	>humano16A_171_Sud058-5_L1085-and-H1259	si	si	120	0.98			JQ044952.1	Homo sapiens
Sud069	>cerdo13B_176_Sud069-2_H1259	si	si	101	1			MG250567.1	Sus scrofa		8	8
Sud073	>humano15A_028_sud73-2_H1259	si	si	114	1			MG812519.1	Homo sapiens		5	5
	>humano15A_029_sud73-3_H1259	si	si	124	1			MG812519.1	Homo sapiens
	>humano15A_030_sud73-4_H1259	si	si	125	1			MG812519.1	Homo sapiens
	>humano15A_033_sud73-7_H1259	si	si	121	0.99			KF162325.1	Homo sapiens
	>humnano15A_034_sud73-8_H1259	si	si	120	1			MG812519.1	Homo sapiens
Sud079	>Humano-SUD7912A_024_791_H1259	si	si	132	0.99			MG812519.1	Homo sapiens		8
Sud080	>humano15A_074_sud80-1_H1259	si	si	109	1			MG812519.1	Homo sapiens
	>humano15A_076_sud80-3_H1259	si	si	118	1			MG812519.1	Homo sapiens
	>humano15A_078_sud80-4_H1259	si	si	125	1			MG812519.1	Homo sapiens
	>15A_079_sud80-5_H1259	si	si	120	1			MG812519.1	Homo sapiens
	>humano15A_080_sud80-6_H1259	si	si	105	1			MG812519.1	Homo sapiens
	>humano15A_081_sud80-7_H1259	si	si	105	1			MG812519.1	Homo sapiens
	>humano15A_082_sud80-8_H1259	si	si	113	1			MG812519.1	Homo sapiens
Sud082	>humano15A_035_sud82-1_H1259	si	si	118	1			MG812519.1	Homo sapiens
	>15A_036_sud82-2_H1259	si	si	120	1			MG812519.1	Homo sapiens
	>15A_037_sud82-3_H1259	si	si	100	1			MG812519.1	Homo sapiens
Sud085	>15A_045_sud85-5_H1259	si	si	84	1			MG812519.1	Homo sapiens
Sud086	>feliscatusSud086-1-12A_017_861_H1259	si	si	119	0.99			KX786344.1	Felis catus		8	4
	>feliscatusSud086-3-12A_019_863_H1259	si	si	85
Sud091	>rana15B_083_Sud91-2_L1085-and-H1259	si	si	122	0.99			AY779243.1	Rana macrolossa		8
	>rana15B_084_Sud91-3_L1085-and-H1259	si	si	121	0.99			AY779243.1	Rana macrolossa
	>humano15B_085_Sud91-4_L1085-and-H1259	si	si	141	1			AL355887.4	Homo sapiens
Sud094	>erizo16A_158_sud94-1_H1259	si	si	116	1			KX381447.1	Condeou bicolor
Sud099	>ardillasud099-2-12A_002_992_H1259	si	si	126	0.99			HG962416.1	Sciurus variegatoides		8
Sud103	>feliscatussud103-1-12A_012_1031_H1259	si	si	125	1			U20754.1	Felis catus		8
	>feliscatussud103-2-12A_013_1032_H1259	si	si	127	1			U20754.1	Felis catus
	>humanoSud103-3-12A_014_1033_H1259	si	si	112	1			MG812519.1	Homo sapiens
sud106	>canislupus-Sud106-1-12A_009_1061_H1259	si	si	142	0.99			KU696393.2	Canis lupus		8
	>canislupus-Sud106-2-12A_010_1062_H1259	si	si	136	1			KU696393.2	Canis lupus
	>canislupus-Sud106-3-12A_011_1063_H1259	si	si	118	1			KU696393.2	Canis lupus
Sud109	>pavoSud109-1-12A_005_1091_H1259	si	si	134	1			KP171707.1	Meleagris gallopava	venado, Ké	8
	>pavoSud109-3-12A_006_1092_H1259	si	si	110	0.98			KP171707.1	Meleagris gallopava
	>pavoSud109-4-12A_008_1094_H1259	si	si	134	1			KP171707.1	Meleagris gallopava
Sud110	>pavoSud110-1-12A_015_1101_H1259	si	si	133	1			JF275060.1	Meleagris gallopava		8
	>humanoSud110-2-12A_016_1102_H1259	si	si	118	0.99			MG812519.1	Homo sapiens
Sud112	>gallusgallus-Sud112-1-12A_021_1121_H1259	si	si	128	1			KX987152.1	Gallus gallus		8
	>gallusgallus-Sud112-2-12A_022_1122_H1259	si	si	134	0.99			MF041985.1	Gallus gallus
	>gallusgallus-Sud112-3-12A_023_1123_H1259	si	si	142	0.99			KX987152.1	Gallus gallus
Sud122	>venado15B_045_Sud122-1_L1085-and-H1259	si	no	116	0.99			KM612279.1	Odoctileus virginianis		8	8
Sud124	>zenaida16A_139_Sud124-1_L1085-and-H1259	si	si	137	0.97			KX902235.1	Zenaida macroura		8
	>canislupus16A_140_Sud124-2_L1085-and-H1259	si	si	121	0.99			KX779930.1	canis lupus
	>zenaida16A_141_Sud124-3_L1085-and-H1259	si	si	137	0.99			KX779930.1	Canis lupus
	>zenaida16A_142_Sud124-4_L1085-and-H1259	si	si	138	0.97			KX902235.1	Zenaida macroura
Tey016	>canislupus16A_099_Tey016-4_L1085-and-H1259	si	si	112	1			KX779930.1	Canis lupus		8
Tey033	>cerdo15A_085_tey33-3_H1259	si	no	158	1			MG250567.1	Sus scrofa
	>humano15A_086_tey33-4_H1259	si	no	158	1			MG812519.1	Homo sapiens
Tey034	>perro15B_067_Tey34-1_L1085-and-H1259	si	si	136	0.99			KU696393.2	canis lupus		8
	>perro15B_068_Tey34-2_L1085-and-H1259	si	si	126	0.99			MG250567.1	sus scrofa
	>cerdo15B_069_Tey34-3_L1085-and-H1259	si	si	126	1			MG250567.1	sus scrofa
	>cerdo15B_070_Tey34-4_L1085-and-H1259	si	si	126	1			MG250567.1	sus scrofa
	>perro15B_071_Tey34-5_L1085-and-H1259	si	si	118	1			KX779930.1	Canis lupus
	>perro15B_072_Tey34-6_L1085-and-H1259	si	si	92	0.99			KX779930.1	canis lupus
	>cerdo15B_073_Tey34-7_L1085-and-H1259	si	si	126	0.99			MG250567.1	sus scrofa
	>cerdo15B_074_Tey34-8_L1085-and-H1259	si	si	126	0.99			MG250567.1
Tey036	perro13B_184_Tey36-1_H1259	si	si	129	1			KU696393.2	canis lupus		8
	>humano13B_185_Tey36-2_H1259	si	si	131	0.99			MG812519.1	Homo sapiens
	>humano13B_186_Tey36-3_H1259	si	si	127	1			MG812519.1	Homo sapiens
	>humano13B_187_Tey36-4_H1259	si	si	132	1			MG812519.1	Homo sapiens
	>humano13B_188_Tey36-5_H1259	si	si	120	1			MG812519.1	Homo sapiens
Tey043	>tey043-tortola-12A_041_431_H1259	si	si	145	0.97			KX902235.1	Zenaida macroura		8	7
Tey049	>humano15A_090_tey49-1_H1259	si	si	92	1			MG812519.1	Homo sapiens
	>canislupus15A_091_tey49-2_H1259	si	si	120	0.99			KX779930.1	Canis lupus
	>hhumano15A_092_tey49-3_H1259	si	si	70	1			MG812519.1	Homo sapiens
Te060	bostaurus16A_109_Tey60-6_L1085-and-H1259	si	no	155	0.99			KX759625.1	Bos indicus		8	8
Tey062	>humano16A_162_tey62-2_H1259	si	si	147	0.98			MG812519.1	Homo sapiens
Te066	>ganadovacuno15B_023_Tey066-1_L1085-and-H1259	si	si	129	1			KX759625.1	bos indicus		8
	>ganadovacuno15B_024_Tey066-2_L1085-and-H1259	si	si	129	100			KX759625.1	Bos indicus
Tey071	>ganadovacuno16A_145_Tey071-2_L1085-and-H1259	si	no	158	1			KX759625.1	Bos indicus		8
Tey073	>humano15B_078_Tey73-4_L1085-and-H1259	si	si	120	1			MG812519.1	homo sapiens		8
	>humano15B_080_Tey73-6_L1085-and-H1259	si	si	113	1			MG812519.1	Homo sapiens
	>humano15B_081_Tey73-7_L1085-and-H1259	si	si	128	0.97			BX572084.5	Homo sapiens
Te074	>humano16A_135_Tey075-1_L1085-and-H1259	si	no	112	1			MG812519.1	Homo sapiens		8	8
	>humano16A_090_Tey74-3_L1085-and-H1259	si	no	191	0.99			AF402806.2	Homo sapiens
	>ganadovacuno16A_095_Tey74-8_L1085-and-H1259	si	si	129	1			KX759625.1	Bos indicus
Tey075	>16A_135_Tey075-1_L1085-and-H1259	si	si	121	1			MG812519.1	Homo sapiens		5
	>16A_136_Tey075-2_L1085-and-H1259	si	si	118	0.99			MG812519.1	Homo sapiens
	>16A_137_Tey075-3_L1085-and-H1259	si	si	116	0.99			MG812519.1	Homo sapiens
	>16A_138_Tey075-4_L1085-and-H1259	si	si	92	1			MG812519.1	Homo sapiens
Tey077	>humano16A_154_Tey077-5_L1085-and-H1259	si	no	150	1			MG812519.1	Homo sapiens		5
											8	8
sud74											8	8	8	8	8
sud87											8
sud91											8
sud100											8
bok003											8	8
tey39	no se secuenció
Bok008											8	8
Bok009											8	8	8
sud68											8
sud12												8
bok29											8
bok31											8
sud005											8
